# Supplementary material for: Assessing the Impact of Integrated Community-Based Management of Severe Wasting Programs in Conflict-Stricken South Sudan: A Multi-Dimensional Approach to Scalability of Nutrition Emergency Response Programs
Source: Int J Environ Res Public Health. 2021 Aug 29;18(17):9113. doi: 10.3390/ijerph18179113 (PMC8431605; doi:10.3390/ijerph18179113)
Supplement: Supplementary file 1 [file ijerph-18-09113-s001.zip]

Archive with 1 entries (1 files):
- ijerph-1310238-supplementary.pdf
